# Supplementary material for: Sequence Analysis and Functional Verification of the Effects of Three Key Structural Genes, PdTHC2’GT, PdCHS and PdCHI, on the Isosalipurposide Synthesis Pathway in Paeonia delavayi var. lutea
Source: Int J Mol Sci. 2022 May 19;23(10):5696. doi: 10.3390/ijms23105696 (PMC9147737; doi:10.3390/ijms23105696)
Supplement: Supplementary file 1 [file ijms-23-05696-s001.zip]

Archive with 5 entries (5 files):
- Table S1.pdf
- Table S2.pdf
- Table S3.pdf
- Table S4.xlsx
- Table S5.xlsx
