# Supplementary material for: Sequence Analysis and Functional Verification of the Effects of Three Key Structural Genes, PdTHC2’GT, PdCHS and PdCHI, on the Isosalipurposide Synthesis Pathway in Paeonia delavayi var. lutea
Source: Int J Mol Sci. 2022 May 19;23(10):5696. doi: 10.3390/ijms23105696 (PMC9147737; doi:10.3390/ijms23105696)
Supplement: Supplementary file 1 [file ijms-23-05696-s001.zip › Table S4.xlsx]

## Sheet: shee1
		Table S4 Determination of anthocyanin content of tobacco between wild type and transgenic lines
Index	Compounds	Class	Q1 (Da)	Q3 (Da)	Molecular Weight	Ion mode	Ionization model	Formula	PdCHI-1	PdCHI-2	PdCHI-3	WT-1	WT-2	WT-3	PdCHS-1	PdCHS-2	PdCHS-3	MWXS213623D1_R1	MWXS213623D1_R2	MWXS213623D1_R3	cpd_ID	CAS	kegg_map
Anthocyanidin_05	Cyanidin-3-O-(6-O-malonyl-beta-D-glucoside)	Cyanidin	535.1	287.1	535.109	Positive	[M]+	C24H23O14+	1.07238	1.07734	0.974026	0.333333	0.374206	0.45	0.479209	0.471602	0.422711	0.536	0.538	0.55	C12643	171828-62-9	ko00942
Anthocyanidin_16	Cyanidin-3-O-xyloside	Cyanidin	419.1	287.1	419.098	Positive	[M]+	C20H19O10+	0.12417	0.130361	0.0974026	0.0455016	0.0387571	0.0416667	0.0403144	0.0385396	0.0450225	0.0468	0.042	0.0474	-	29761-24-8	-
Anthocyanidin_14	Cyanidin-3-O-sambubioside	Cyanidin	581.1	287.1	581.151	Positive	[M]+	C26H29O15+	0.753652	0.793651	0.792891	0.27818	0.263281	0.261667	0.352434	0.365112	0.345173	0.396	0.366	0.4	C20490	63535-17-1	ko00942
Anthocyanidin_13	Cyanidin-3-O-rutinoside-5-O-glucoside	Cyanidin	757.22	287.1	757.219	Positive	[M]+	C33H41O20+	3.91766	3.78251	3.82775	1.1789	1.00902	1.08	1.57201	1.56947	1.62331	1.728	1.744	1.726	C12646	135558-26-8	ko00942
Anthocyanidin_12	Cyanidin-3-O-rutinoside	Cyanidin	595.17	287.1	595.166	Positive	[M]+	C27H31O15+	55.7769	57.413	57.0745	20.1999	19.412	19.8667	26.6227	28.9047	28.2641	23.6	23.4	23.6	C08620	28338-59-2	ko00942
Anthocyanidin_04	Cyanidin-3,5-O-diglucoside	Cyanidin	611.2	287.1	611.161	Positive	[M]+	C27H31O16+	0.0966135	0.137791	0.140465	0.0382627	0.0347477	0.0353333	0.0550203	0.0502028	0.0497749	0.0636	0.063	0.0504	C08639	20905-74-2	ko00942
Anthocyanidin_08	Cyanidin-3-O-arabinoside	Cyanidin	419.1	287.1	419.098	Positive	[M]+	C20H19O10+	0.0398406	0.035461	0.0340738	0.0101344	0.0079853	0.0094	0.0091785	0.0110294	0.0078039	0.0196	0.01816	0.01878	-	27214-72-8	-
Anthocyanidin_11	Cyanidin-3-O-glucoside	Cyanidin	449.1	287.1	449.108	Positive	[M]+	C21H21O11+	25.3652	24.8902	25.4272	8.06618	9.15469	9.13333	10.9026	10.6237	10.7304	12.4	12.02	11.92	C08604	47705-70-4	ko00942
Anthocyanidin_15	Cyanidin-3-O-sophoroside	Cyanidin	611.2	287.15	611.161	Positive	[M]+	C27H31O16+	0.108234	0.126309	0.13568	0.0492933	0.0497828	0.0476667	0.0626268	0.0555274	0.0575288	0.0716	0.0632	0.0578	C16306	38820-68-7	ko00942
Anthocyanidin_18	Delphinidin	Delphinidin	303.1	149	303.05	Positive	[M]+	C15H11O7+	0.0299137	0.0336711	0.0325701	0.0203033	0.0205479	0.0202	0.0172414	0.0167089	0.0153827	0.01906	0.01852	0.01886	C05908	13270-61-6	ko00941,ko00942,ko01110
Anthocyanidin_29	Delphinidin-3-O-rutinoside	Delphinidin	611.1	303.1	611.161	Positive	[M]+	C27H31O16+	9.92696	11.9892	12.0301	6.89417	9.38857	9.36667	12.3479	9.12779	10.5053	6.94	7.14	8.22	C16315	15674-58-5	ko00942
Anthocyanidin_31	Delphinidin-3-O-sophoroside	Delphinidin	627.15	303.1	627.156	Positive	[M]+	C27H31O17+	0.103586	0.096589	0.124744	0.0617029	0.0481123	0.0413333	0.0796146	0.0892495	0.070035	0.0558	0.0668	0.0644	C16307	59212-40-7	ko00942
Anthocyanidin_26	Delphinidin-3-O-galactoside	Delphinidin	465.1	303.1	465.103	Positive	[M]+	C21H21O12+	0.23008	0.254981	0.214969	0.135815	0.11293	0.106333	0.141988	0.163793	0.164082	0.1166	0.112	0.119	-	197250-28-5	-
Anthocyanidin_25	Delphinidin-3-O-arabinoside	Delphinidin	435.5	303.1	435.093	Positive	[M]+	C20H19O11+	0.0239044	0.0254981	0.0245044	0.0168218	0.0174407	0.0176667	0.0251014	0.0301724	0.0262631	0.0146	0.01336	0.01504	-	324533-67-7	-
Anthocyanidin_20	Delphinidin-3-O-(6-O-acetyl)-glucoside	Delphinidin	507.11	303.1	507.114	Positive	[M]+	C23H23O13+	0.0766932	0.0749747	0.0724539	0.0444674	0.0457735	0.043	0.0403144	0.0357505	0.0402701	0.0312	0.0304	0.0314	-	66594-00-1	-
Anthocyanidin_21	Delphinidin-3-O-(6-O-malonyl-beta-D-glucoside)	Delphinidin	551.05	303.1	551.104	Positive	[M]+	C24H23O15+	3.38645	3.47855	3.31511	2.2544	2.13832	2.12	2.89047	2.99189	2.92646	2.06	1.98	1.974	C16301	-	ko00942
Anthocyanidin_22	Delphinidin-3-O-(6-O-malonyl)-glucoside-3'-glucoside	Delphinidin	713.16	303.1	713.157	Positive	[M]+	C30H33O20+	0.0883134	0.123945	0.110731	0.0458463	0.0494487	0.0426667	0.116633	0.0950811	0.0802901	0.0716	0.0604	0.049	C16304	-	ko00942
Anthocyanidin_32	Delphinidin-3-O-rutinoside-5-O-glucoside	Delphinidin	773.21	303.1	773.214	Positive	[M]+	C33H41O21+	46.4807	65.1807	69.7198	40.3309	39.0912	44.6667	58.3164	64.9087	64.7824	35.2	31	34.8	-	-	-
Anthocyanidin_49	Malvidin-3-O-arabinoside	Malvidin	463.3	331.06	463.124	Positive	[M]+	C22H23O11+	0.0418327	0.0445795	0.0471634	0.0291279	0.0256599	0.0251667	0.0289047	0.0278905	0.0255128	0.0258	0.0268	0.0242	-	785047-89-4	-
Anthocyanidin_47	Malvidin-3-O-(6-O-p-coumaroyl)-glucoside	Malvidin	639.17	331.1	639.171	Positive	[M]+	C32H31O14+	0.0564409	0.0591017	0.0591251	0.0486039	0.0387571	0.038	0.0398073	0.0413286	0.0452726	0.0386	0.0342	0.0378	-	34693-53-3	-
Anthocyanidin_53	Malvidin-3-O-sambubioside	Malvidin	625.19	331.1	625.177	Positive	[M]+	C28H33O16+	0.023672	0.0261398	0.0234792	0.0126853	0.00882058	0.0091	0.0150609	0.0137677	0.0127064	0.01208	0.01268	0.0132	-	-	-
Anthocyanidin_61	Pelargonidin-3-O-(6-O-malonyl-beta-D-glucoside)	Pelargonidin	519.06	271.1	519.114	Positive	[M]+	C24H23O13+	3.04449	3.19487	2.96309	0.885901	0.868694	0.96	1.21957	1.30325	1.23062	1.44	1.448	1.432	C12642	165070-68-8	ko00942
Anthocyanidin_66	Pelargonidin-3-O-arabinoside	Pelargonidin	403.1	271.06	403.103	Positive	[M]+	C20H19O9+	0.0577689	0.0543735	0.0611757	0.0285764	0.0271968	0.0304	0.0453854	0.0453854	0.0472736	0.0358	0.0376	0.0328	-	-	-
Anthocyanidin_67	Pelargonidin-3-O-galactoside	Pelargonidin	433.2	271.1	433.113	Positive	[M]+	C21H21O10+	0.327025	0.311719	0.306562	0.150982	0.143669	0.151333	0.216278	0.217546	0.231116	0.183	0.1928	0.1832	-	197451-24-4	-
Anthocyanidin_68	Pelargonidin-3-O-glucoside	Pelargonidin	433.2	271.1	433.113	Positive	[M]+	C21H21O10+	2.18792	2.12766	1.99932	0.727335	0.701637	0.72	0.958418	1.0142	1.02051	1.066	1.062	1.056	C12137	47684-27-5	ko00942,ko01100,ko01110
Anthocyanidin_69	Pelargonidin-3-O-rutinoside	Pelargonidin	579.06	271.1	579.171	Positive	[M]+	C27H31O14+	438.247	435.664	427.204	171.32	161.377	165.333	228.195	236.562	230.865	222	218	216	C12644	-	ko00942
Anthocyanidin_80	Peonidin-3-O-(6-O-p-coumaroyl)-glucoside	Peonidin	609.16	301.1	609.161	Positive	[M]+	C31H29O13+	0.0237384	0.027896	0.0261449	0.0247501	0.0262613	0.0281	0.017571	0.0216785	0.0164082	0.0161	0.01476	0.01728	-	-	-
Anthocyanidin_86	Peonidin-3-O-glucoside	Peonidin	463.3	301.1	463.124	Positive	[M]+	C22H23O11+	0.00720452	0.00969267	0.00991114	0.0111341	0.0121283	0.0149333	0.00988844	0.00915314	0.0123562	0.01428	0.01466	0.01386	C12141	68795-37-9	ko00942
Anthocyanidin_88	Peonidin-3-O-rutinoside	Peonidin	609.5	301.1	609.182	Positive	[M]+	C28H33O15+	12.7158	12.7322	12.406	3.75733	3.47477	3.63333	5.857	5.98377	5.82791	6.38	6.44	6.24	-	-	-
Anthocyanidin_79	Peonidin-3-O-(6-O-malonyl-beta-D-glucoside)	Peonidin	549.5	301.1	549.124	Positive	[M]+	C25H25O14+	0.104582	0.119892	0.0892003	0.0665288	0.0835282	0.192333	0.0565416	0.0514706	0.0532766	0.0824	0.0788	0.0784	-	-	-
Anthocyanidin_93	Petunidin-3-O-(6-O-malonyl-beta-D-glucoside)	Petunidin	565.06	317.1	565.119	Positive	[M]+	C25H25O15+	2.44356	2.53293	2.4607	2.00276	1.81757	1.87333	2.26673	2.41379	2.30115	1.516	1.602	1.578	-	-	-
Anthocyanidin_97	Petunidin-3-O-galactoside	Petunidin	479.1	317.1	479.119	Positive	[M]+	C22H23O12+	0.060757	0.0584262	0.0533151	0.0554981	0.059138	0.0583333	0.0803753	0.12069	0.0962981	0.0508	0.0532	0.0518	-	-	-
Anthocyanidin_99	Petunidin-3-O-rutinoside	Petunidin	625.06	317.1	625.177	Positive	[M]+	C28H33O16+	0.264276	0.323877	0.237867	0.226129	0.197795	0.196333	0.271298	0.271298	0.190595	0.1578	0.1746	0.1534	-	39824-84-5	-
Anthocyanidin_106	Procyanidin B2	Procyanidin	579.1	427.1	578.142	Positive	[M+H]+	C30H26O12	1.22842	0.976022	0.956938	0.399862	0.390912	0.36	0.078854	0.0900101	0.0892946	0.51	0.54	0.502	C17639	29106-49-8	-
Anthocyanidin_105	Procyanidin B1	Procyanidin	579.1	427.1	578.142	Positive	[M+H]+	C30H26O12	0.118858	0.0955758	0.0929597	0.0372285	0.0330438	0.0325667	0.018788	0.0198276	0.0164582	0.046	0.041	0.0446	-	20315-25-7	-
Anthocyanidin_41	Quercetin-3-O-glucoside	flavonoid	465.1	303.1	464.095	Positive	[M+H]+	C21H20O12	1440.9	1540.02	1466.17	1199.59	1212.83	1193.33	1156.19	1206.9	1230.62	884	822	910	C05623	21637-25-2	ko00944,ko01100,ko01110
Anthocyanidin_34	Afzelin	flavonoid	433.1	287.1	432.106	Positive	[M+H]+	C21H20O10	11.1886	6.45052	5.02392	2.85419	3.15737	3.33333	4.81744	6.26268	5.75288	5.36	4.34	3.86	C16911	482-39-3	ko00944
Anthocyanidin_36	Dihydrokaempferol	flavonoid	289.2	243.1	288.063	Positive	[M+H]+	C15H12O6	3.81806	3.47855	3.02461	2.48535	2.09155	2.16667	2.48986	2.96653	2.6013	2.1	2.12	2.02	C00974	480-20-6	ko00941,ko01100,ko01110
Anthocyanidin_38	Kaempferol-3-O-rutinoside	flavonoid	595.2	287.1	594.158	Positive	[M+H]+	C27H30O15	1809.43	1769.67	1486.67	1392.62	1309.72	1210	1290.57	1673.43	1373.19	914	1068	962	C21833	17650-84-9	ko00944,ko01110
Anthocyanidin_39	Naringenin	flavonoid	273	153.1	272.068	Positive	[M+H]+	C15H12O5	0.577689	0.506586	0.423787	0.479145	0.454394	0.42	0.415822	0.605984	0.485243	0.324	0.314	0.338	C00509	480-41-2	ko00941,ko00943,ko01100,ko01110
Anthocyanidin_40	Naringenin-7-O-glucoside	flavonoid	435.1	273.1	434.121	Positive	[M+H]+	C21H22O10	1.22178	1.18203	1.21668	1.33058	1.21617	1.19667	1.00913	1.12576	1.06803	0.934	0.906	0.918	C09099	529-55-5	ko00941
Anthocyanidin_42	Rutin	flavonoid	611.2	303.1	610.153	Positive	[M+H]+	C27H30O16	2885.13	2948.33	2819.55	2406.07	2719.68	2413.33	2271.81	2418.86	2236.12	1748	1824	1670	C05625	153-18-4	ko00944,ko01100,ko01110
