# Supplementary material for: Sequence Analysis and Functional Verification of the Effects of Three Key Structural Genes, PdTHC2’GT, PdCHS and PdCHI, on the Isosalipurposide Synthesis Pathway in Paeonia delavayi var. lutea
Source: Int J Mol Sci. 2022 May 19;23(10):5696. doi: 10.3390/ijms23105696 (PMC9147737; doi:10.3390/ijms23105696)
Supplement: Supplementary file 1 [file ijms-23-05696-s001.zip › Table S5.xlsx]

## Sheet: Sheet1
Table S5 Determination of flavonoids content of tobacco between wild type and transgenic lines
Index	Ion mode	Q1 (Da)	Q3 (Da)	Molecular Weight (Da)	Formula	Ionization model	KEGG ID	Compounds	Class I	Class II	CAS	Level	mix01	mix02	mix03	WT-1	WT-2	WT-3	PdTHC2'GT-1	PdTHC2'GT-2	PdTHC2'GT-3
pmp001224	Positive	357.13	147	356.126	C20H20O6	[M+H]+	-	Brosimacutin G	Flavonoids	Chalcones	350221-50-0	3	45121	20095	38039	0	0	0	27869	18205	20664
MWSslk141	Positive	625.22	317.1	624.205	C29H36O15	[M+H]+	-	Hesperidin methylchalcone	Flavonoids	Chalcones	24292-52-2	3	331280	333300	330770	0	0	0	364390	345870	399020
Lmlp006175	Positive	435.13	273.09	434.121	C21H22O10	[M+H]+	C16406	Isosalipurposide (Phlorizin Chalcone)	Flavonoids	Chalcones	4547-85-7	1	10326000	10288000	11150000	0	0	0	9741700	10901000	11603000
pme1598	Negative	463.12	301	464.132	C22H24O11	[M-H]-	-	Hesperetin-5-O-glucoside	Flavonoids	Flavanones	69651-80-5	3	31983000	30385000	31176000	226570000	214030000	227050000	27608000	29674000	28859000
MWSHY0145	Positive	289.07	153.02	288.063	C15H12O6	[M+H]+	C05631	Eriodictyol (5,7,3',4'-Tetrahydroxyflavanone)	Flavonoids	Flavanones	552-58-9	1	228900	204330	211500	12196000	10013000	11412000	210230	220800	230510
pmb3023	Negative	449.11	287	450.116	C21H22O11	[M-H]-	-	Eriodictyol-8-C-glucoside	Flavonoids	Flavanones	1023271-51-3	3	13072000	14467000	14559000	47861000	49697000	53796000	13888000	14284000	13649000
mws1454	Negative	477.14	315	478.148	C23H26O11	[M-H]-	-	Persicoside	Flavonoids	Flavanones	28978-03-2	3	80145	78028	78164	1025900	991310	908330	70942	71240	68854
mws1034	Positive	287.09	153.02	286.084	C16H14O5	[M+H]+	C05334	Isosakuranetin (5,7-Dihydroxy-4'-methoxyflavanone)	Flavonoids	Flavanones	480-43-3	3	165160	176970	154290	1074400	1139700	1206800	183660	174580	184930
MWSHY0137	Positive	273.08	153.02	272.068	C15H12O5	[M+H]+	C00509	Naringenin (5,7,4'-Trihydroxyflavanone)	Flavonoids	Flavanones	480-41-1	1	2863500	2666800	2872800	35837000	33916000	36351000	2863000	2825100	2857400
Cmsp004086	Positive	303.09	229.08	302.079	C16H14O6	[M+H]+	-	Dihydrokaempferide	Flavonoids	Flavanonols	137225-59-3	2	1174700	1106600	1008900	15276000	12363000	12776000	1035900	932080	859750
MWSHY0163	Positive	289.07	215.07	288.063	C15H12O6	[M+H]+	C00974	Aromadendrin (Dihydrokaempferol)	Flavonoids	Flavanonols	480-20-6	1	1329700	1130700	1272600	14230000	13902000	14071000	1231300	1248600	1250900
Lmtn002796	Negative	449.1	287.05	450.116	C21H22O11	[M-H]-	-	Aromadendrin-7-O-glucoside	Flavonoids	Flavanonols	28189-90-4	2	13001000	12608000	13534000	99385000	97833000	100930000	12644000	11919000	12291000
pmf0203	Positive	463.12	301.07	463.123	C22H23O11+	[M]+	C12141	Peonidin-3-O-glucoside	Flavonoids	Anthocyanidins	68795-37-9	3	411060	296450	400580	98961	752440	652290	320810	313310	304850
pmf0027	Positive	449.11	287.06	449.108	C21H21O11+	[M]+	C08647	Cyanidin-3-O-galactoside	Flavonoids	Anthocyanidins	142506-26-1	2	1077200	911550	1112300	132010000	102920000	106740000	911240	1016700	1103700
pmb0554	Positive	519.11	271.06	519.113	C24H23O13+	[M]+	C12642	Pelargonidin-3-O-(6''-O-malonyl)glucoside	Flavonoids	Anthocyanidins	165070-68-8	3	88347	88585	98570	6082700	4891200	5685000	68561	92894	94904
pme3392	Positive	433.11	271.06	433.113	C21H21O10+	[M]+	C12137	Pelargonidin-3-O-glucoside	Flavonoids	Anthocyanidins	47684-27-5	3	410270	457490	464070	8677100	19806000	18165000	434150	294240	282750
pme1777	Positive	611.16	287.06	611.161	C27H31O16+	[M]+	C08639	Cyanidin-3,5-O-diglucoside (Cyanin)	Flavonoids	Anthocyanidins	2611-67-8	3	17974000	19384000	19027000	22737000	15825000	18780000	0	0	0
pmb0542	Positive	535.11	287.06	535.108	C24H23O14+	[M]+	C12643	Cyanidin-3-O-(6''-O-malonyl)glucoside	Flavonoids	Anthocyanidins	171828-62-9	3	3761200	3816800	4006200	3961200	3723600	4006500	0	0	0
pme1773	Positive	595.17	287.06	595.166	C27H31O15+	[M]+	C08620	Cyanidin-3-O-rutinoside (Keracyanin)	Flavonoids	Anthocyanidins	28338-59-2	1	479690000	488360000	496070000	445880000	544740000	523060000	0	0	0
Lmyp006951	Positive	331.08	273.04	330.074	C17H14O7	[M+H]+	-	5,8,4'-Trihydroxy-6,7-dimethoxyflavone	Flavonoids	Flavones	98755-25-0	1	444940	430050	476770	7073900	6107500	7183600	418200	436160	449330
MWSHY0069	Positive	301.07	286.05	300.063	C16H12O6	[M+H]+	C10058	Hispidulin (5,7,4'-Trihydroxy-6-methoxyflavone)	Flavonoids	Flavones	1447-88-7	1	21763000	20592000	22129000	104610000	91146000	109170000	20014000	18693000	21716000
pme2459	Positive	449.11	287.2	448.101	C21H20O11	[M+H]+	C03951	Luteolin-7-O-glucoside (Cynaroside)	Flavonoids	Flavones	5373-11-5	1	11498000	11477000	10031000	373200000	348210000	286030000	15519000	10255000	10594000
mws4167	Positive	463.09	287.06	462.08	C21H18O12	[M+H]+	C03515	Luteolin-7-O-glucuronide	Flavonoids	Flavones	29741-10-4	3	48145	30332	27967	39954000	27987000	29857000	47284	32134	29834
mws0072	Positive	433.11	271.01	432.106	C21H20O10	[M+H]+	-	Apigenin-5-O-glucoside	Flavonoids	Flavones	28757-27-9	3	90380	97365	83463	208680	220210	332610	96217	44531	81733
pmb3006	Negative	431.1	269.1	432.106	C21H20O10	[M-H]-	C04608	Apigenin-7-O-glucoside(Cosmosiin)	Flavonoids	Flavones	578-74-5	3	114590	98896	37784	1407800	1667400	1571600	110460	89435	102000
pmn001697	Negative	445.08	269.05	446.085	C21H18O11	[M-H]-	-	Apigenin-7-O-glucuronide	Flavonoids	Flavones	29741-09-1	3	22345	26362	31442	55477	39314	22091	26582	23290	27827
Hmmp004965	Positive	463.12	301.07	462.116	C22H22O11	[M+H]+	-	Diosmetin-7-O-glucoside	Flavonoids	Flavones	20126-59-4	1	5510800	5591400	5962100	50608000	51045000	50930000	5754900	5941500	6084400
Hmbp002730	Positive	287.06	153.01	286.047	C15H10O6	[M+H]+	C10097	Isoscutellarein	Flavonoids	Flavones	41440-05-5	3	17814	17148	14824	1549300	1669900	706090	19678	17142	20150
pmp000003	Positive	317.07	302.04	316.058	C16H12O7	[M+H]+	-	Nepetin (5,7,3',4'-Tetrahydroxy-6-methoxyflavone)	Flavonoids	Flavones	520-11-6	1	32626000	31041000	29281000	247600000	223520000	257830000	29311000	29146000	31083000
Hmgp002036	Positive	479.12	317.06	478.112	C22H22O12	[M+H]+	-	Nepetin-7-O-glucoside(Nepitrin)	Flavonoids	Flavones	569-90-4	3	3582300	5305600	3571600	78484000	100800000	90438000	4248100	4646600	5373100
Zmpn004713	Negative	301.04	149.03	302.043	C15H10O7	[M-H]-	C10079	Isoetin (5,7,2',4',5'-Pentahydroxyflavone)	Flavonoids	Flavones	1621-84-7	3	13397000	12545000	12179000	0	0	0	12171000	8341900	11403000
Lmbn006032	Negative	301.04	149.02	302.043	C15H10O7	[M-H]-	C10078	Hypolaetin	Flavonoids	Flavones	27696-41-9	3	12384000	11152000	11066000	0	0	0	11050000	10245000	6535600
Zmxp003107	Positive	611.16	287.06	610.153	C27H30O16	[M+H]+	-	Luteolin-7,3'-di-O-glucoside	Flavonoids	Flavones	52187-80-1	1	73851000	75397000	72234000	0	0	0	77178000	80812000	78842000
MWSHY0010	Positive	743.24	435.14	742.232	C33H42O19	[M+H]+	-	Troxerutin	Flavonoids	Flavones	7085-55-4	3	361150	327650	309100	0	0	0	321380	312200	340870
mws0047	Positive	579.17	271.07	578.164	C27H30O14	[M+H]+	C12627	Rhoifolin	Flavonoids	Flavones	17306-46-6	3	952610	868560	883960	0	0	0	905730	925050	949530
HJN074	Negative	591.15	289.07	592.158	C31H28O12	[M-H]-	-	Procyanidin A6	Tannins	Proanthocyanidins	-	3	37444	42106	30267	0	0	0	44743	33900	36986
pme0432	Negative	575.12	285.01	576.127	C30H24O12	[M-H]-	C10237	Procyanidin A2	Tannins	Proanthocyanidins	41743-41-3	3	56476	48203	50935	25767	41275	44613	0	0	0
mws0836	Negative	577.14	425.1	578.142	C30H26O12	[M-H]-	-	Procyanidin B1*	Tannins	Proanthocyanidins	20315-25-7	3	6541.4	6642	5203.1	6192	3899.4	6511.2	0	0	0
pme0434	Negative	577.14	407.1	578.142	C30H26O12	[M-H]-	C17639	Procyanidin B2*	Tannins	Proanthocyanidins	29106-49-8	3	35661	32237	31085	73354	7822.1	18771	0	0	0
pme0436	Negative	577.14	407.1	578.142	C30H26O12	[M-H]-	-	Procyanidin B3*	Tannins	Proanthocyanidins	23567-23-9	3	35661	32237	31085	73354	7822.1	18771	0	0	0
pmn001646	Negative	865.2	577.1	866.206	C45H38O18	[M-H]-	C17624	Procyanidin C1	Tannins	Proanthocyanidins	37064-30-5	3	865.2	577.1	866.206	17688	10319	9551.3	0	0	0
